# Supplementary material for: Systematic Review and Critical Analysis of Longitudinal Studies Assessing Effect of E-Cigarettes on Cigarette Initiation among Adolescent Never-Smokers
Source: Int J Environ Res Public Health. 2023 Oct 18;20(20):6936. doi: 10.3390/ijerph20206936 (PMC10606427; doi:10.3390/ijerph20206936)
Supplement: Supplementary file 1 [file ijerph-20-06936-s001.zip]

Archive with 1 entries (1 files):
- ijerph-2598062-supplementary.pdf
